# Supplementary material for: Enhanced Biosynthesis of Fatty Acids Is Associated with the Acquisition of Ciprofloxacin Resistance in Edwardsiella tarda
Source: mSystems. 2021 Aug 24;6(4):e00694-21. doi: 10.1128/mSystems.00694-21 (PMC8407472; doi:10.1128/mSystems.00694-21)
Supplement: TABLE S1 [file msystems.00694-21-st001.xls]

## Sheet: Table S1 
Table S1. Identification of significantly upregulated proteins involved in E.tarda in response of ciprofloxacin resistance using iTRAQ - based proteomics analysis
Protein	Description	E.tarda Genename	Coverage(99%)	Matched peptides	Repeat 1 (log2 ratio)	Repeat 2 (log2 ratio)	ave(log2 ratio)	p-value
UPI0002C0EBA0	PTS system N-acetyl glucosamine specific transporter subunits IICBA	ETAC_12575	25.07	13	0.289938	0.46939	0.379664	0.0260128
UPI0001BD0793	Ribokinase	rbsK	31.72	6	0.319177	0.446908	0.383043	0.0170285
UPI0002C05FCE	Oxygen-insensitive NAD(P)H nitroreductase / Dihydropteridine reductase	ETAC_04375	55.3	11	0.282005	0.484662	0.383334	0.0330294
UPI0001BD02FF	Uncharacterized protein	ETAC_04835	64.1	4	0.350435	0.418816	0.384625	0.00667735
UPI0001BD0BF6	Uncharacterized protein	A9797_13390	38.57	2	0.428494	0.342755	0.385625	0.00960623
UPI0001BD0CCF	Iron-sulfur cluster insertion protein ErpA	erpA	18.42	2	0.389776	0.381679	0.385728	0.00414075
UPI0001BD0945	Thiol peroxidase	tpx	95.81	9	0.328654	0.453833	0.391243	0.0136737
UPI0001BD01E0	Uncharacterized protein	ETAC_01415	67.83	4	0.27807	0.507695	0.392883	0.0392439
UPI0002C0D98F	Chain length determinant protein WzzB	ETAC_07935	3.47	1a	0.340114	0.448916	0.394515	0.0139184
UPI0001BD069D	Glycerol kinase	glpK	81.27	30	0.447227	0.366099	0.406663	0.00472582
UPI0001BD065E	Glutaredoxin	A9797_10730	41.11	5	0.524489	0.295626	0.410057	0.0480412
UPI0001E3550E	Bis(5'-nucleosyl)-tetraphosphatase, symmetrical	apaH	14.7	3	0.330001	0.492805	0.411403	0.0222857
UPI0001BD0435	Malic enzyme	A9797_05510	38.87	21	0.37889	0.448419	0.413655	0.0266622
UPI0002C0DE09	Uncharacterized protein	A9797_06460	41.69	12	0.467057	0.36206	0.414559	0.00807632
UPI0002C14462	Magnesium/cobalt efflux protein	A9797_14190	11.45	4	0.447099	0.382134	0.414616	0.0357231
UPI0002C11BC5	Coproporphyrinogen-III oxidase	ETAC_16815	31.51	14	0.404755	0.426382	0.415568	0.00261765
UPI0002C0468E	Uncharacterized protein	ETAC_08490	25.91	9	0.439945	0.411249	0.425597	0.000540142
UPI0001BD02E6	UPF0234 protein A9797_04870	A9797_04870	65.03	12	0.30709	0.552277	0.429683	0.0436838
UPI0001BD0567	Hypoxanthine phosphoribosyltransferase	A9797_03375	27.53	4	0.423879	0.442943	0.433411	0.00552288
UPI0001BD0393	Uncharacterized protein	ETAC_02350	3.88	2	0.56726	0.315057	0.441159	0.0372394
UPI0002C059B3	Peptidyl-prolyl cis-trans isomerase	A9797_16045	71.17	17	0.434123	0.45119	0.442657	0.00411987
UPI0001BD025F	Uncharacterized protein	A9797_01795	10.99	1	0.509106	0.386728	0.447917	0.0155644
UPI0001BD0235	Cytokinin riboside 5'-monophosphate phosphoribohydrolase	A9797_07215	25.4	3	0.343587	0.556095	0.449841	0.0278375
UPI0002C08571	Malate dehydrogenase	mdh	74.04	19	0.351222	0.549787	0.450505	0.0223015
UPI0002C127FF	L-serine dehydratase	ETAC_10710	20.22	8	0.494221	0.407324	0.450773	0.00455694
UPI0002C0DA21	Peptide methionine sulfoxide reductase MsrA	msrA	30.36	5	0.446683	0.45635	0.451516	0.00112971
UPI0001BD073F	Formate--tetrahydrofolate ligase	fhs	19.27	9	0.53622	0.372176	0.454198	0.0160963
UPI0002C0E137	Ubiquinone biosynthesis O-methyltransferase	ubiG	8.94	2	0.55849	0.350851	0.454671	0.0281844
UPI0002C05111	Cytosine/purine, uracil, thiamine, allantoin permease family protein	ETAC_08275	1.72	1	0.389195	0.520241	0.454718	0.00976476
UPI0001BD0232	Uncharacterized protein	A9797_07200	4.67	1	0.479839	0.433537	0.456688	0.0355227
UPI0002C10E68	Dihydrolipoyllysine-residue succinyltransferase component of 2-oxoglutarate dehydrogenase complex	A9797_12730	57.32	22	0.420125	0.495894	0.458009	0.0316183
UPI0001BD0AC7	Uncharacterized protein	A9797_15665	10	5	0.446729	0.46957	0.45815	0.00480045
UPI0001BD0D2C	Uncharacterized protein	A9797_13955	37.88	2	0.451716	0.470267	0.460992	0.0278158
UPI0002C15B66	Two-component system response regulator QseB	A9797_02105	23.74	5	0.372347	0.576569	0.474458	0.0348222
UPI0001BD026C	RNA-binding protein	A9797_01860	76.29	4	0.461855	0.489335	0.475595	0.0012903
UPI0001BD0811	S-adenosylmethionine synthase	metK	46.61	15	0.518751	0.432661	0.475706	0.00384094
UPI0002C045F0	Quinone-dependent D-lactate dehydrogenase	dld	35.71	18	0.388871	0.569708	0.479289	0.0193126
UPI0001BD0787	Protein YgfY	A9797_14595	67.05	6	0.387849	0.574019	0.480934	0.0367878
UPI0001BD0B33	30S ribosomal protein S14	rpsN	37.62	7	0.550713	0.421995	0.486354	0.00811852
UPI0002C0BFEA	PTS mannose transporter subunit IIA	A9797_12465	61.64	4	0.449716	0.525898	0.487807	0.0332965
UPI0002C14BA6	Accessory colonization factor AcfC	A9797_04480	2.37	1	0.447022	0.528928	0.487975	0.0436977
UPI0002C10D86	Bifunctional protein FolD	folD	38.6	8	0.368243	0.622257	0.49525	0.0295929
UPI0002C0566A	Glutamate Aspartate periplasmic binding protein GltI	ETAC_12645	61.33	15	0.39502	0.60311	0.499065	0.0348699
UPI0001BD02E2	Exodeoxyribonuclease 7 small subunit	xseB	45	2	0.488133	0.522444	0.505289	0.00985666
UPI0001BD0A78	Na+/H+ antiporter	A9797_15615	2.01	2	0.384775	0.627788	0.506281	0.042025
UPI00019DC1C4	RNA polymerase sigma factor RpoS	rpoS	37.5	10	0.539323	0.475848	0.507586	0.00410719
UPI0001BD02ED	ATP-dependent Clp protease ATP-binding subunit ClpX	clpX	73.29	22	0.539688	0.485946	0.512817	0.0145391
UPI0002C047C3	Trigger factor	tig	80.6	33	0.575649	0.450661	0.513155	0.0185178
UPI0001A5A8C6	Iron-sulfur cluster assembly scaffold protein IscU	A9797_13980	71.88	6	0.596919	0.436173	0.516546	0.0152751
UPI0001E35440	Uncharacterized protein	A9797_10720	32.81	2	0.396493	0.664315	0.530404	0.0333238
UPI0001BD0D30	Iron-binding protein IscA	iscA	23.36	3	0.519839	0.542875	0.531357	0.0120759
UPI0002C15D9A	Uncharacterized protein	ETAC_02200	8.94	1	0.46827	0.59481	0.53154	0.0298605
UPI0002C048C6	D-ribose transporter subunit RbsB	ETAC_16885	73.22	17	0.483483	0.581857	0.53267	0.0116631
UPI0002C0DEB3	[Citrate [pro-3S]-lyase] ligase	ETAC_00955	6.15	2	0.504416	0.563054	0.533735	0.0277691
UPI0002C0EFF6	Protein FdhE homolog	fdhE	11.04	2	0.58123	0.489238	0.535234	0.00341845
UPI0002C0CED2	Cytochrome c heme lyase subunit CcmH	ETAC_11615	12.87	5	0.494981	0.580193	0.537587	0.00477544
UPI0001A5A717	50S ribosomal protein L23	rplW	62	9	0.445193	0.639439	0.542316	0.0315388
UPI0002C09A80	Choline/carnitine/betaine transporter	ETAC_08345	2.09	1	0.56375	0.527719	0.545734	0.00153787
UPI0001BD05C1	RNA polymerase-binding transcription factor DksA	dksA	49.01	7	0.530245	0.570278	0.550262	0.00256584
UPI0001BD0C96	Uncharacterized protein	ETAC_15970	1.73	2	0.533787	0.570555	0.552171	0.0225879
UPI0001BD04E9	Lipopolysaccharide heptosyltransferase I	A9797_00255	14.33	3	0.560072	0.5446	0.552336	0.0269812
UPI0002C0AE07	Aconitate hydratase B	ETAC_03215	66.47	45	0.468527	0.642986	0.555756	0.0245005
UPI0001BD0AB0	Succinate--CoA ligase [ADP-forming] subunit beta	sucC	60.05	20	0.564264	0.548224	0.556244	0.00102944
UPI0001BD06A3	Uncharacterized protein	A9797_16960	12.92	2	0.414599	0.707779	0.561189	0.0330768
UPI0001E3550D	30S ribosomal protein S20	rpsT	50.57	5	0.68386	0.441684	0.562772	0.022814
UPI0001BD02EA	Cell division protein BolA	A9797_04890	54.63	4	0.511793	0.61634	0.564067	0.0387701
UPI0001BD028D	6,7-dimethyl-8-ribityllumazine synthase	ribH	62.82	7	0.381829	0.748357	0.565093	0.0480474
UPI0001BD02C7	UPF0597 protein A9797_01950	A9797_01950	2.51	1	0.500921	0.629805	0.565363	0.00599353
UPI0002C0AD3B	Uncharacterized protein	A9797_14985	12.23	2	0.578329	0.556722	0.567526	0.000237726
UPI0001BD0808	Fructose-bisphosphate aldolase class II	A9797_14705	54.75	16	0.519374	0.620286	0.56983	0.0160264
UPI0001E35516	OmpA/MotB domain-containing protein	ETAC_08690	7.89	1	0.451193	0.691698	0.571446	0.0391371
UPI0002C0F7AE	Uncharacterized protein	A9797_03355	15.02	2	0.554968	0.589849	0.572408	0.00103363
UPI0001BD0B5C	Uncharacterized protein	A9797_09830	40.54	4	0.620218	0.524868	0.572543	0.0238221
UPI0002C13D40	ECA polysaccharide chain length modulation protein	wzzE	18.84	4	0.505608	0.65676	0.581184	0.0160872
UPI0001BD0756	Uncharacterized protein	A9797_10995	27.5	2	0.604814	0.571511	0.588162	0.0045968
UPI0001A5A707	L-threonine dehydrogenase	A9797_03865	44.07	5	0.608534	0.579327	0.593931	0.00152128
UPI0002C15A79	Transcriptional regulator	A9797_01330	9.39	2	0.518498	0.680932	0.599715	0.0249092
UPI0002C139C0	Aminoglycoside 6'-N-acetyltransferase	ETAC_14355	25.93	3	0.564595	0.653197	0.608896	0.00238967
UPI0001BD03C4	Pyrimidine/purine nucleoside phosphorylase	yaiE	45.26	3	0.573991	0.644223	0.609107	0.0191797
UPI0002C04C86	Glycine dehydrogenase (decarboxylating)	gcvP	48.85	35	0.591605	0.627936	0.609771	0.00358331
UPI0002C14712	Uncharacterized protein	HI13_contig00030-0031	48.26	10	0.649261	0.574354	0.611808	0.0124525
UPI0001BD0AAF	Succinate--CoA ligase [ADP-forming] subunit alpha	sucD	63.1	13	0.596567	0.645504	0.621036	0.00906742
UPI0001A5A880	50S ribosomal protein L35	rpmI	53.85	5	0.709099	0.555401	0.63225	0.00730567
UPI0001BD07DC	Molybdenum cofactor biosynthesis protein E Molybdopterin converting factor subunit 2	ETAF_2116	20.67	3	0.620286	0.64678	0.633533	0.000200127
UPI0001A5A704	30S ribosomal protein S13	rpsM	62.71	11	0.614622	0.664288	0.639455	0.00539192
UPI0001BD00EA	3-oxoacyl-[acyl-carrier-protein] synthase	A9797_04135	2.2	1	0.528328	0.762308	0.645318	0.0279804
UPI0001BD006F	Thiosulfate sulfurtransferase PspE	A9797_03870	24.11	2	0.648429	0.644951	0.64669	0.00179481
UPI0001BD0625	DNA-binding protein	A9797_00805	87.78	10	0.662492	0.63795	0.650221	0.00177312
UPI0001BD09F5	Glycosyl hydrolase family 88	A9797_12455	13.75	3	0.653078	0.647597	0.650337	0.000358535
UPI0001BD0A3A	Sugar isomerase	A9797_12485	19.85	5	0.549916	0.76363	0.656773	0.0209613
UPI0002C1569C	Uncharacterized protein	ETAC_01075	6.05	3	0.842295	0.495682	0.668988	0.0349894
UPI0001BD0AB6	Succinate dehydrogenase cytochrome b-556 subunit	A9797_12755	9.3	1	0.481486	0.867362	0.674424	0.0383947
UPI0002C14853	Orotidine 5'-phosphate decarboxylase	pyrF	46.58	7	0.53774	0.84639	0.692065	0.0403047
UPI0001BD0B28	Glutamate Aspartate transport ATP-binding protein GltL	artP	14.11	4	0.761413	0.64549	0.703451	0.00295875
UPI0001A5A681	Cold shock protein CspC	A9797_07480	95.65	6	0.738922	0.684054	0.711488	0.00586089
UPI0001BD03D5	Putative N-acetylmannosamine-6-phosphate 2-epimerase	nanE	20.85	3	0.678072	0.774634	0.726353	0.00742467
UPI0001BD0607	Sec-independent protein translocase protein TatA	tatA	52.81	4	0.783606	0.686096	0.734851	0.00453255
UPI0002C0D08C	Endonuclease III	nth	5.63	3	0.504712	0.975448	0.74008	0.0438007
UPI0002C0D0DE	Putative lipoprotein	ETAC_05990	12.57	2	0.559288	0.929977	0.744632	0.0280948
UPI0002C048F2	Amino acid ABC transporter substrate-binding protein	A9797_07410	59.38	13	0.730449	0.76863	0.74954	0.00130633
UPI0001E35445	Acid stress chaperone HdeB	hdeB	66.67	7	0.675327	0.831853	0.75359	0.0243043
UPI0002C10C10	Uncharacterized protein	ETAC_08890	48.45	8	0.675273	0.854376	0.764825	0.0092533
UPI0001BD01D3	Prophage protein	ETAC_07495	29.41	4	0.711301	0.82553	0.768415	0.00249083
UPI0001BD0A39	PTS system, N-acetylgalactosamine-specific IIB component	A9797_12480	37.58	8	0.838377	0.698546	0.768462	0.00492098
UPI0002C061B8	Hydrogenase-1 operon protein HyaF	ETAC_14420	39.65	9	0.75843	0.819888	0.789159	0.0125018
UPI0002C0AAF4	Putrescine transporter PotE	potE	2.96	1	0.706003	0.883968	0.794986	0.0172721
UPI0000006216	DNA-binding protein Fis	fis	28.57	2	0.592122	1	0.796061	0.0327594
UPI0001BD0AE0	Peptide deformylase	def	53.22	6	0.785669	0.808271	0.79697	0.00107508
UPI0001BD0550	Mutator MutT protein	ETAC_03135	9.56	1	0.78353	0.826913	0.805221	0.0012328
UPI0001BD0D16	Cold shock protein CspD	A9797_10575	78.08	3	0.840563	0.825971	0.833267	0.0225414
UPI0001BD09B5	2-deoxy-D-gluconate 3-dehydrogenase	A9797_09095	38.74	8	0.889098	0.813988	0.851543	0.00808306
UPI0001BD017B	Uncharacterized protein	A9797_07105	73.24	3	0.807088	0.903466	0.855277	0.00405681
UPI0002C10D5D	Transcriptional regulator, GntR family / Aspartate aminotransferase	ETAC_09875	1.24	1	0.710023	1.01206	0.861042	0.022348
UPI0001BD014B	Tryptophanase	tnaA	82.38	31	0.912704	0.847614	0.880159	0.000556061
UPI0002C1339A	Ornithine decarboxylase	ETAC_01085	39.95	13	0.821484	0.993097	0.907291	0.00607872
UPI0001BD01D5	Uncharacterized protein	A9797_08005	10.19	2	0.646214	1.21898	0.932595	0.0368223
UPI0001A5B352	50S ribosomal protein L34	rpmH	30.43	3	0.967839	0.899619	0.933729	0.0023413
UPI0002C04F39	Ornithine decarboxylase	ETAC_01090	67.48	11	0.828766	1.06328	0.946024	0.00847319
UPI0001BD0689	Fructose-1-P/6-phosphogluconate phosphatase	ETAC_13755	6.38	2	0.803131	1.10399	0.953561	0.0156036
UPI0002C104D6	Proline:sodium symporter PutP	ETAC_07635	3.57	2	0.913989	1.00757	0.960781	0.0397048
UPI0001BD086E	NADH-quinone oxidoreductase subunit J	A9797_11300	12.11	2	0.720674	1.22278	0.971727	0.0293287
UPI0001BD09F1	Tagatose-1,6-bisphosphate aldolase AgaY	A9797_12435	36.97	10	1.19652	0.852052	1.02429	0.0240772
UPI0002C11176	Nitrate reductase	napA	56.21	34	1.09343	0.960309	1.02687	0.0032158
UPI0002C0B150	Cytochrome c-552	nrfA	12.24	5	1.06396	1.03115	1.04756	0.000218713
UPI0002C0488C	Methionine-R-sulfoxide reductase	ETAC_06985	11.57	2	1.28669	0.810898	1.04879	0.0191189
UPI0000002503	Fimbrial protein	A9797_05075	17.98	4	0.995175	1.1165	1.05584	0.00251781
UPI0000552F21	Type III secretion protein	A9797_04345	50.26	8	1.07623	1.03957	1.0579	0.000324675
UPI0002C1011A	Uncharacterized protein	ETAC_04920	23.88	5	1.09469	1.16315	1.12892	0.00141193
UPI0001BD0A3B	Tagatose-6-phosphate kinase AgaZ	ETAC_12205	34.98	10	1.20985	1.13686	1.17335	0.000552656
UPI0001BD079C	Aspartate--ammonia ligase	asnA	22.42	6	1.29333	1.07436	1.18384	0.0158795
UPI0001BD0A37	PTS system, N-acetylgalactosamine-specific IID component	A9797_12470	14.86	3	1.16492	1.24747	1.2062	0.000620388
UPI0001BD0C03	Peptidase M20	A9797_13460	8.36	3	1.33346	1.2097	1.27158	0.00404575
UPI0002C0F015	Esterase	ETAC_01590	3.61	1	0.943905	1.62398	1.28394	0.0237701
UPI0002C12521	CobW/P47K family protein	ETAC_12090	4.05	1	1.14328	1.52125	1.33226	0.010845
UPI0002C0C078	HflBKC-binding inner membrane protein	ETAC_06080	4.09	1	1.41661	1.27104	1.34383	0.000977879
UPI0001E3555C	Uncharacterized protein	ETAC_06210	10.2	1	0.970897	1.72738	1.34914	0.0268168
UPI0001BD0CC2	Uncharacterized protein	A9797_10475	20.22	1	1.36811	1.33791	1.35301	4.50418e-05
UPI0002C0DE01	Uncharacterized protein	ETAC_01215	11.56	3	1.25154	1.4917	1.37162	0.0316448
UPI0001E35535	50S ribosomal protein L36	rpmJ	21.05	1	1.17232	1.59431	1.38331	0.0073595
UPI0002C089AA	Uncharacterized protein	ETAC_05735	2.57	1	1.9115	1.53189	1.72169	0.00877727
UPI0002C09619	Uncharacterized protein	A9797_13465	35.62	2	1.5174	1.98811	1.75276	0.00442407
UPI0002C1218B	3,4-dihydroxy-2-butanone 4-phosphate synthase	ribB	25.11	4	1.92033	1.85268	1.88651	0.00206432
	a Followed by reference (62), these proteins with one peptide are identified.
