# Supplementary material for: Enhanced Biosynthesis of Fatty Acids Is Associated with the Acquisition of Ciprofloxacin Resistance in Edwardsiella tarda
Source: mSystems. 2021 Aug 24;6(4):e00694-21. doi: 10.1128/mSystems.00694-21 (PMC8407472; doi:10.1128/mSystems.00694-21)
Supplement: TABLE S2 [file msystems.00694-21-st002.xls]

## Sheet: Table S2
		Table S2. Identification of significantly downregulated proteins involved in E. tarda in response of ciprofloxacin resistance using iTRAQ - based proteomics analysis
Protein	Description	E.tarda Genename	Coverage(99%)	Matched peptides	Repeat 1 (log2 ratio)	Repeat 2 (log2 ratio)	ave(log2 ratio)	p-value
UPI0001BD0D08	Anaerobic dimethyl sulfoxide reductase chain B	A9797_10505	6.34	1	-3.41504	-3.54564	-3.48034	0.00628019
UPI0001BD0D4E	Dipeptide-binding ABC transporter, periplasmic substrate-binding component	A9797_16780	13.84	7	-2.24236	-2.83906	-2.54071	0.0355929
UPI0002C0F802	NADH:flavin oxidoreductase	A9797_04795	1.17	1	-2.49413	-2.38527	-2.4397	0.000127274
UPI0002C0FB5D	Two-component sensor histidine kinase	A9797_03890	1.06	1	-2.22747	-2.62135	-2.42441	0.046575
UPI0002C0CFAC	Hydroxymethylglutaryl-CoA lyase	ETAC_09305	3.66	1	-2.08958	-2.17709	-2.13333	0.00355987
UPI0002C1535F	DNA-binding transcriptional regulator	ETAC_10990	8.37	1	-1.78223	-2.24172	-2.01197	0.0482052
UPI0002C0B7F9	Glycerol-3-phosphate transporter periplasmic binding protein	ETAC_15845	3.19	2	-1.89843	-2.1023	-2.00036	0.0185263
UPI0001BD0CBE	Regulatory protein TetR	A9797_10455	10.34	1	-1.53116	-2.06796	-1.79956	0.0357628
UPI000189487C	oligopeptide ABC transporter ATP-binding protein OppD	oppD	5.88	2	-1.58157	-1.80595	-1.69376	0.0182926
UPI0002C05A41	Uncharacterized protein	ETAC_07940	3.35	4	-1.43953	-1.81507	-1.6273	0.0353081
UPI0002C124DB	Cytochrome c551 peroxidase	ETAC_07890	3.49	1	-1.24124	-1.81989	-1.53057	0.0376836
UPI0001BD0495	Ribosomal large subunit pseudouridine synthase A	A9797_03065	7.66	2	-1.32144	-1.68169	-1.50156	0.0191688
UPI0002C0D970	Secretion system apparatus protein SsaV	ETAC_04215	1.02	1	-1.26421	-1.6875	-1.47586	0.0479051
UPI0001BD09C1	Uncharacterized protein	A9797_09145	30.3	1	-1.11372	-1.61009	-1.36191	0.0243913
UPI0002C100A9	Glutamine ABC transporter periplasmic protein	glnH	48.79	10	-1.26737	-1.14319	-1.20528	0.00177581
UPI0001BD0314	LysR family transcriptional regulator	A9797_08130	8.55	3	-0.858731	-1.4498	-1.15427	0.0477056
UPI0002C13340	Alkylphosphonate utilization operon protein PhnA	ETAC_12460	53.57	7	-0.873832	-1.24455	-1.05919	0.0305603
UPI0001BD0D71	Met repressor	metJ	7.55	1	-0.892258	-1.21608	-1.05417	0.0224381
UPI0001BD03FE	Phosphoribosylaminoimidazole-succinocarboxamide synthase	purC	63.29	12	-1.16527	-0.922611	-1.04394	0.0282356
UPI0002C0F092	Acetylornithine aminotransferase	argD	18.56	5	-1.03553	-0.990255	-1.01289	0.000613308
UPI0002C1357C	Small-conductance mechanosensitive channel	ETAC_04540	3.33	2	-0.838606	-1.13261	-0.985607	0.0321489
UPI0002C09F68	Transcriptional regulator	A9797_00540	3.31	1	-0.884094	-1.05472	-0.969409	0.00320614
UPI0002C0FF85	p-hydroxybenzoic acid efflux pump subunit AaeA	aaeA	4.5	1	-0.797047	-1.04616	-0.921605	0.00869886
UPI0001BD0751	Glutamine transport ATP-binding protein GlnQ	glnQ	10.83	2	-0.800772	-1.01312	-0.906947	0.00631159
UPI0002C0D73D	HTH-type transcriptional repressor NanR	nanR	3.42	1	-0.83247	-0.971955	-0.902212	0.0120754
UPI0002C0FB50	DNA topoisomerase 3	topB	1.4	1	-0.748584	-1.03421	-0.891396	0.016619
UPI0001BD00FE	Uncharacterized protein	A9797_06825	2.72	1	-0.849915	-0.895789	-0.872852	0.00502733
UPI0001BD0BF4	Uncharacterized protein	A9797_13265	48.45	4	-0.953307	-0.753283	-0.853295	0.0206234
UPI0002C1060E	Flap endonuclease Xni	xni	4.35	1	-0.769654	-0.920881	-0.845268	0.013037
UPI0002C0E697	Phosphatase NudJ	nudJ	14.86	2	-0.723587	-0.954428	-0.839007	0.0431692
UPI0001BD0BFA	N5-carboxyaminoimidazole ribonucleotide mutase	purE	29.59	4	-0.955401	-0.712874	-0.834138	0.0172115
UPI0002C0E239	Phage tail tape measure protein, TP901 family	ETAC_09520	1.61	1	-0.768199	-0.89537	-0.831784	0.00969199
UPI0001BD094D	Phage shock protein A	A9797_08960	67.42	17	-0.923679	-0.699733	-0.811706	0.0311537
UPI0002C0EC54	Phosphoribosylformylglycinamidine synthase	purL	13.9	14	-0.785802	-0.806354	-0.796078	0.00519158
UPI0001E35432	Uncharacterized protein	A9797_14150	4.3	1	-0.673667	-0.87138	-0.772523	0.0408514
UPI0002C0FF9A	Ribosomal RNA small subunit methyltransferase D	ETAC_15895	9.36	1	-0.592326	-0.950612	-0.771469	0.0373338
UPI0002C1547B	Dihydropyrimidinase	A9797_15675	10.85	4	-0.716702	-0.799378	-0.75804	0.0487343
UPI0002C0DBD1	Capsular polysaccharide synthesis enzyme CpsD	ETAC_08915	2.29	1	-0.595329	-0.875761	-0.735545	0.0421315
UPI0001BD0C7E	DNA starvation/stationary phase protection protein	A9797_13690	70.11	11	-0.66287	-0.80005	-0.73146	0.0115612
UPI0001BD0473	ATP-dependent DNA helicase RecG	recG	1.88	2	-0.491853	-0.915896	-0.703874	0.0483912
UPI0001BD0BEC	CheY-like receiver	ETAC_12890	8.08	2	-0.803929	-0.593774	-0.698851	0.018354
UPI0002C05420	Phosphoribosylamine--glycine ligase	purD	27.53	8	-0.774599	-0.602744	-0.688671	0.00910135
UPI0002C0CE78	Uncharacterized protein	ETAC_08040	8.51	1	-0.565417	-0.797073	-0.681245	0.0409157
UPI0002C0B443	Outer membrane protein W	ETAC_07165	11.79	1	-0.64917	-0.71173	-0.68045	0.0114796
UPI0001BD088C	Amidophosphoribosyltransferase	purF	16.83	7	-0.659534	-0.68834	-0.673937	0.00708013
UPI0001BD0202	D-alanyl-D-alanine carboxypeptidase	ETAC_04355	9.3	3	-0.564543	-0.782965	-0.673754	0.0193457
UPI0001BD0207	Uncharacterized protein	A9797_04555	9.26	2	-0.531624	-0.80131	-0.666467	0.0216136
UPI0001BD0042	Bifunctional purine biosynthesis protein PurH	purH	32.7	16	-0.765837	-0.563546	-0.664692	0.0360509
UPI0002C08E69	Cytochrome bd-II oxidase subunit 1	ETAC_14410	5.65	2	-0.609327	-0.680472	-0.644899	0.0417694
UPI0002C133B5	L-ascorbate 6-phosphate lactonase	ETAC_15695	3.67	1	-0.65459	-0.622072	-0.638331	0.0129528
UPI0002C13650	Putative nickel-responsive regulator	ETAC_01100	18.37	2	-0.567574	-0.662543	-0.615058	0.0027479
UPI0000590459	Outer membrane lipoprotein RcsF	rcsF	11.43	1	-0.547659	-0.680437	-0.614048	0.00536133
UPI0002C0B5A2	TonB-dependent hemin, ferrichrome receptor	ETAC_08250	9.62	5	-0.664164	-0.552265	-0.608215	0.00474214
UPI0001BD03BE	Uncharacterized protein	A9797_05235	5.31	1	-0.479433	-0.715237	-0.597335	0.024466
UPI0002C0B26A	Protein EsaQ	ETAC_04195	24.01	5	-0.650776	-0.531325	-0.59105	0.00934447
UPI0002C0498D	Putative acetyltransferase	ETAC_14795	11.98	2	-0.588621	-0.566405	-0.577513	0.00499532
UPI0002C06E07	Lysine-specific permease	ETAC_14800	2.14	1	-0.471544	-0.680021	-0.575782	0.0168925
UPI0002C102F7	Permease	A9797_15620	4.4	1	-0.646363	-0.500455	-0.573409	0.00853731
UPI0002C052FB	Formyl-CoA transferase	ETAC_09300	26.79	5	-0.687567	-0.456207	-0.571887	0.0298135
UPI0002C07181	Bifunctional aspartokinase I/homoserine dehydrogenase I	thrA	30	19	-0.488389	-0.635439	-0.561914	0.00777868
UPI0002C0E3F3	Vibrioferrin ligase/carboxylase protein PvsA	ETAC_08990	10.28	3	-0.584258	-0.537056	-0.560657	0.000957204
UPI0001BD0357	Uncharacterized protein	ETAC_04970	37.19	5	-0.506707	-0.581596	-0.544151	0.0110452
UPI0002C0B73A	RecBCD enzyme subunit RecC	recC	3.1	3	-0.47266	-0.581136	-0.526898	0.00651074
UPI0001BD039E	Ribosome hibernation protein YhbH	A9797_02520	37.89	3	-0.593514	-0.456404	-0.524959	0.022644
UPI0002C0C75D	Primosomal protein N'	ETAC_16285	4.38	3	-0.546488	-0.481988	-0.514238	0.00965203
UPI0002C05892	Uncharacterized protein	ETAC_05780	9.05	3	-0.35972	-0.661737	-0.510728	0.04424
UPI0001BD0B3D	Putative DNA-binding protein	A9797_16040	27.31	4	-0.415037	-0.602539	-0.508788	0.0247062
UPI0001BD095A	Peptidase T	pepT	32.28	13	-0.557235	-0.455643	-0.506439	0.010098
UPI0002C07845	Recombination factor protein RarA	ETAC_10430	11.86	5	-0.544368	-0.456708	-0.500538	0.0160195
UPI0002C0E907	Ribosomal RNA small subunit methyltransferase G	gidB	28.64	4	-0.506784	-0.490537	-0.49866	0.000556479
UPI0001BD0A28	GCN5-related N-acetyltransferase	A9797_09310	47.62	6	-0.423242	-0.572299	-0.497771	0.0386955
UPI0002C05286	Ribosomal RNA small subunit methyltransferase J	rsmJ	13.2	3	-0.388237	-0.581342	-0.48479	0.0247133
UPI0001BD0355	Uncharacterized protein	A9797_05125	10	1	-0.615425	-0.351547	-0.483486	0.0368433
UPI0002C0B628	Small heat shock protein IbpA	ETAC_00040	16.79	3	-0.45669	-0.503178	-0.479934	0.00800714
UPI0001BD07FF	UPF0149 protein ETAF_2676	A9797_14655	19.47	2	-0.380729	-0.567079	-0.473904	0.0219021
UPI0001BD0875	Transcriptional regulator, LysR family	ETAC_11275	8.17	2	-0.35393	-0.571017	-0.462474	0.0283908
UPI0002C144E2	Shikimate dehydrogenase (NADP(+))	aroE	11.44	4	-0.294516	-0.589482	-0.441999	0.0492972
UPI0002C05B06	Uncharacterized protein	ETAC_09280	7.34	4	-0.494711	-0.387391	-0.441051	0.00871008
UPI0001BD0A5A	2,3-bisphosphoglycerate-dependent phosphoglycerate mutase	gpmA	60	11	-0.419781	-0.461638	-0.440709	0.037654
UPI0001BD06D3	Mannonate dehydratase	uxuA	14.14	5	-0.439902	-0.436162	-0.438032	0.0491126
UPI0002C05524	5-hydroxyisourate hydrolase	ETAC_05035	16.3	2	-0.479311	-0.390146	-0.434729	0.0134152
UPI0001BD0816	UPF0307 protein A9797_14760	A9797_14760	38.04	6	-0.406506	-0.456835	-0.43167	0.0478131
UPI0002C04CED	Biofilm formation regulator HmsP	A9797_16715	3.89	2	-0.349845	-0.501471	-0.425658	0.036432
UPI0002C087D3	Uncharacterized protein	A9797_07580	51.72	12	-0.522332	-0.31676	-0.419546	0.0489046
UPI0002C063DC	DNA-binding transcriptional repressor UxuR	ETAC_04940	3.17	1	-0.421709	-0.410802	-0.416255	0.0362953
UPI0001BD0703	Carbamoyltransferase HypF	ETAC_13980	3.88	3	-0.46635	-0.353161	-0.409755	0.00951694
UPI0002C1221B	Homoserine kinase	thrB	1.94	1	-0.459279	-0.345719	-0.402499	0.0392482
UPI0002C0DCEF	Hydrolase	ETAC_06255	20.31	3	-0.412807	-0.374044	-0.393425	0.00119653
UPI0001BD0D3F	Chaperone protein ClpB	clpB	71.18	64	-0.376497	-0.410002	-0.393249	0.00147935
UPI0002C06509	Universal stress protein G	ETAC_08710	48.25	9	-0.458439	-0.322538	-0.390488	0.023245
UPI0001BD013D	Outer-membrane lipoprotein carrier protein	A9797_04165	14.93	4	-0.444191	-0.327225	-0.385708	0.021994
