# Supplementary material for: Enhanced Biosynthesis of Fatty Acids Is Associated with the Acquisition of Ciprofloxacin Resistance in Edwardsiella tarda
Source: mSystems. 2021 Aug 24;6(4):e00694-21. doi: 10.1128/mSystems.00694-21 (PMC8407472; doi:10.1128/mSystems.00694-21)
Supplement: TABLE S3 [file msystems.00694-21-st003.xls]

## Sheet: Table S3
Table S3. Identification of significantly differential proteins associated with metabolism in LTB4-RCIP compared to LTB4-S
Protein	Description	E.tarda Genename	Coverage(99%)	Matched peptides	Repeat 1 (log2 ratio)	Repeat 2 (log2 ratio)	ave(log2 ratio)	p-value
UPI0002C1218B	3,4-dihydroxy-2-butanone 4-phosphate synthase	ribB	25.11	4	1.92033	1.85268	1.88651	0.00206432
UPI0001BD0A37	PTS system, N-acetylgalactosamine -specific IID component	A9797_12470	14.86	3	1.16492	1.24747	1.2062	0.000620388
UPI0001BD079C	Aspartate--ammonia ligase	asnA	22.42	6	1.29333	1.07436	1.18384	0.0158795
UPI0001BD0A3B	Tagatose-6-phosphate kinase AgaZ	ETAC_12205	34.98	10	1.20985	1.13686	1.17335	0.000552656
UPI0000552F21	Type III secretion protein	A9797_04345	50.26	8	1.07623	1.03957	1.0579	0.000324675
UPI0002C0488C	Methionine-R-sulfoxide reductase	ETAC_06985	11.57	2	1.28669	0.810898	1.04879	0.0191189
UPI0002C11176	Nitrate reductase	napA	56.21	34	1.09343	0.960308	1.02687	0.0032158
UPI0001BD09F1	Tagatose-1,6-bisphosphate aldolase AgaY	A9797_12435	36.97	10	1.19652	0.852052	1.02429	0.0240772
UPI0001BD086E	NADH-quinone oxidoreductase subunit J	A9797_11300	12.11	2	0.720674	1.22278	0.971727	0.0293287
UPI0002C04F39	Ornithine decarboxylase	ETAC_01090	67.48	11	0.828766	1.06328	0.946024	0.00847319
UPI0001A5B352	50S ribosomal protein L34	rpmH	30.43	3	0.967839	0.899619	0.933729	0.0023413
UPI0002C1339A	Ornithine decarboxylase	ETAC_01085	39.95	13	0.821484	0.993097	0.907291	0.00607871
UPI0001BD014B	Tryptophanase	tnaA	82.38	31	0.912704	0.847614	0.880159	0.000556061
UPI0001BD017B	Uncharacterized protein	A9797_07105	73.24	3	0.807088	0.903466	0.855277	0.00405681
UPI0001BD0A39	PTS system, N-acetylgalactosamine -specific IIB component	A9797_12480	37.58	8	0.838377	0.698546	0.768462	0.00492098
UPI0001E35445	Acid stress chaperone HdeB	hdeB	66.67	7	0.675327	0.831853	0.75359	0.0243043
UPI0002C0D08C	Endonuclease III	nth	5.63	3	0.504712	0.975448	0.74008	0.0438007
UPI0001BD0607	Sec-independent protein translocase protein TatA	tatA	52.81	4	0.783606	0.686096	0.734851	0.00453255
UPI0001BD03D5	Putative N-acetylmannosamine- 6-phosphate 2-epimerase	nanE	20.85	3	0.678072	0.774634	0.726353	0.00742467
UPI0001BD0B28	Glutamate Aspartate transport ATP-binding protein GltL	artP	14.11	4	0.761413	0.64549	0.703451	0.00295876
UPI0002C14853	Orotidine 5'-phosphate decarboxylase	pyrF	46.58	7	0.53774	0.84639	0.692065	0.0403047
UPI0002C1569C	Uncharacterized protein	ETAC_01075	6.05	3	0.842295	0.495682	0.668988	0.0349894
UPI0001BD00EA	3-oxoacyl-[acyl-carrier-protein] synthase;Beta-ketoacyl-ACP synthase II	A9797_04135	2.2	1	0.528328	0.762308	0.645318	0.0279804
UPI0001A5A704	30S ribosomal protein S13	rpsM	62.71	11	0.614622	0.664288	0.639455	0.00539192
UPI0001BD07DC	Molybdenum cofactor biosynthesis protein E Molybdopterin converting factor subunit 2	ETAF_2116	20.67	3	0.620286	0.64678	0.633533	0.000200127
UPI0001A5A880	50S ribosomal protein L35	rpmI	53.85	5	0.709099	0.555401	0.63225	0.00730566
UPI0001BD0AAF	Succinate--CoA ligase [ADP-forming] subunit alpha	sucD	63.1	13	0.596567	0.645504	0.621036	0.00906742
UPI0002C04C86	Glycine dehydrogenase (decarboxylating)	gcvP	48.85	35	0.591605	0.627936	0.609771	0.00358331
UPI0001A5A707	L-threonine dehydrogenase	A9797_03865	44.07	5	0.608534	0.579327	0.593931	0.00152128
UPI0002C0B26A	Protein EsaQ	ETAC_04195	24.01	5	-0.650776	-0.531325	-0.59105	0.00934447
UPI0000590459	Outer membrane lipoprotein RcsF	rcsF	11.43	1	-0.547659	-0.680437	-0.614048	0.00536133
UPI0002C133B5	L-ascorbate 6-phosphate lactonase	ETAC_15695	3.67	1	-0.65459	-0.622072	-0.638331	0.0129528
UPI0002C08E69	Cytochrome bd-II oxidase subunit 1	ETAC_14410	5.65	2	-0.609327	-0.680472	-0.644899	0.0417694
UPI0001BD0207	Uncharacterized protein	A9797_04555	9.26	2	-0.531624	-0.80131	-0.666467	0.0216136
UPI0001BD088C	Amidophosphoribosyltransferase	purF	16.83	7	-0.659534	-0.68834	-0.673937	0.00708013
UPI0002C05420	Phosphoribosylamine--glycine ligase	purD	27.53	8	-0.774599	-0.602744	-0.688671	0.00910135
UPI0001BD0473	ATP-dependent DNA helicase RecG	recG	1.88	2	-0.491853	-0.915896	-0.703874	0.0483912
UPI0002C1547B	Dihydropyrimidinase	A9797_15675	10.85	4	-0.716702	-0.799378	-0.75804	0.0487343
UPI0002C0EC54	Phosphoribosylformylglycinamidine synthase	purL	13.9	14	-0.785802	-0.806354	-0.796078	0.00519158
UPI0002C0E239	Phage tail tape measure protein, TP901 family	ETAC_09520	1.61	1	-0.768199	-0.89537	-0.831784	0.00969199
UPI0001BD0751	Glutamine transport ATP-binding protein GlnQ	glnQ	10.83	2	-0.800772	-1.01312	-0.906947	0.00631159
UPI0002C0F092	Acetylornithine aminotransferase	argD	18.56	5	-1.03553	-0.990255	-1.01289	0.000613308
UPI0001BD03FE	Phosphoribosylaminoimidazole- succinocarboxamide synthase	purC	63.29	12	-1.16527	-0.922611	-1.04394	0.0282356
UPI0002C13340	Alkylphosphonate utilization operon protein PhnA	ETAC_12460	53.57	7	-0.873832	-1.24455	-1.05919	0.0305603
UPI0002C100A9	Glutamine ABC transporter periplasmic protein	glnH	48.79	10	-1.26737	-1.14319	-1.20528	0.00177581
UPI0002C0D970	Secretion system apparatus protein SsaV	ETAC_04215	1.02	1	-1.26421	-1.6875	-1.47586	0.0479051
UPI000189487C	oligopeptide ABC transporter ATP-binding protein OppD	oppD	5.88	2	-1.58157	-1.80595	-1.69376	0.0182926
UPI0002C0B7F9	Glycerol-3-phosphate transporter periplasmic binding protein	ETAC_15845	3.19	2	-1.89843	-2.1023	-2.00036	0.0185263
UPI0002C0CFAC	Hydroxymethylglutaryl-CoA lyase	ETAC_09305	3.66	1	-2.08958	-2.17709	-2.13333	0.00355987
UPI0002C0F802	NADH:flavin oxidoreductase	A9797_04795	1.17	1	-2.49413	-2.38527	-2.4397	0.000127274
UPI0001BD0D4E	Dipeptide-binding ABC transporter, periplasmic substrate-binding component	A9797_16780	13.84	7	-2.24236	-2.83906	-2.54071	0.0355929
UPI0001BD0D08	Anaerobic dimethyl sulfoxide reductase chain B	A9797_10505	6.34	1	-3.41504	-3.54564	-3.48034	0.00628019
