# Supplementary material for: Enhanced Biosynthesis of Fatty Acids Is Associated with the Acquisition of Ciprofloxacin Resistance in Edwardsiella tarda
Source: mSystems. 2021 Aug 24;6(4):e00694-21. doi: 10.1128/mSystems.00694-21 (PMC8407472; doi:10.1128/mSystems.00694-21)
Supplement: TABLE S4 [file msystems.00694-21-st004.xls]

## Sheet: Table S4
Table S4. Mutation in the gyrA gene
Strain		Mutation in gyrA
		Amino acid Base change
LTB4-S		83 (Ser) AGC
LTB4-RCIP		83 (Ser Arg) AGA
WY37		83 (Ser Arg) AGA
SU236		83 (Ser Ser) AGC
