# Supplementary material for: Enhanced Biosynthesis of Fatty Acids Is Associated with the Acquisition of Ciprofloxacin Resistance in Edwardsiella tarda
Source: mSystems. 2021 Aug 24;6(4):e00694-21. doi: 10.1128/mSystems.00694-21 (PMC8407472; doi:10.1128/mSystems.00694-21)
Supplement: TABLE S5 [file msystems.00694-21-st005.xls]

## Sheet: Table S5
Table S5. Primers used for qRT-PCR about the P cycle gene
KEGG entry	Primer	Sequence (5’-3’)
16SrRNA	Forward	GTAGTCCACGCTGTAAACGA
	Reverse	GAATTAAACCACATGCTCCA
aceE	Forward	GCGGTCACATAGCCTCCTATCA
	Reverse	AAGTTATTCAGCTGCTCCTCGGT
aceF	Forward	GCGTGAGTTTGGCGTTAACCT
	Reverse	TTGCTGAAGTCCACCTTCGG
lpd	Forward	GGGTAAGTTTACCTCGGCCAAC
	Reverse	CCCATCTCCAGGCCGATAAT
gltA	Forward	GATGTCTTCAAGAGCACCGTCAC
	Reverse	ATCTTGGAGAGCAGGCGGAA
acnB	Forward	CACTGTCCCATACTCTGCTGGTCT
	Reverse	TGGTTTCACCGCTGACCTTG
icd	Forward	ATCTACACCGGAGAGAAGGCGA
	Reverse	CGCAGGCAGATATACAGATCCAG
sucA	Forward	GATGCTGACCACCTTTAACGAAGT
	Reverse	CCGCAATGCTGATATCGAAGTAG
sucB	Forward	ATCAGCAGGCCAACCTCGAT
	Reverse	TATTCTGCGCCGATGGTTCC
sucC	Forward	ACGCAGGACATGCTGGTGAT
	Reverse	TCTGCTTCACCGCCTCATAGGT
sucD	Forward	AGATTGCGCGCGAGCTGTAT
	Reverse	CAAACTGCTGGGCCTGCTTA
sdhA	Forward	CGTTTTCACGCCTGGAGGAT
	Reverse	GCATACCACTCGGAGAAGATCGT
sdhC	Forward	TTTGCCAACAATCCGCTTTC
	Reverse	ATCCCGCCGCAGATGTGATA
fumA	Forward	GAGAAGGCGGACGCCATTAT
	Reverse	CGTCATCATTGGGATGCACC
fumB	Forward	GACGGCGATTATCGTGGGTAA
	Reverse	ATTTGTACTCCTCGCCCTCGGT
mdh	Forward	GCGCGGATATCGTGCTGATT
	Reverse	TTCAGCACCTCAGCCGCAAT
pck	Forward	TCTCCAACAAGCGCCTGTTC
	Reverse	GAAGTGATACTGCGTCTGATCCG
pykA	Forward	GACAAGGGCGAAGGCGATAA
	Reverse	TTTATTGTTGGACAGCGGGC
pykF	Forward	CCTGATCGGCATGGAAGTGA
	Reverse	TTACGGATGAAAGAGGCGGC
