# Supplementary material for: Enhanced Biosynthesis of Fatty Acids Is Associated with the Acquisition of Ciprofloxacin Resistance in Edwardsiella tarda
Source: mSystems. 2021 Aug 24;6(4):e00694-21. doi: 10.1128/mSystems.00694-21 (PMC8407472; doi:10.1128/mSystems.00694-21)
Supplement: TABLE S6 [file msystems.00694-21-st006.xls]

## Sheet: Table S6
Table S6. Primers used for qRT-PCR about the fatty acid biosynthesis gene
KEGG entry	Primer	Sequence (5’-3’)
16SrRNA	Forward	GTAGTCCACGCTGTAAACGA
	Reverse	GAATTAAACCACATGCTCCA
accA	Forward	TGCGTGAGAAGAGCGTTGAGCT
	Reverse	CGTCCTTTCTGATGGCCAATCAC
accB	Forward	CATCGCCGAGCTGGAAATCTCT
	Reverse	ACCATCGGAGAACGGACGACAT
accC	Forward	CGGATCGCGATCTAAAACACGT
	Reverse	AAGATAAAACCGGAACGCTCCAC
accD	Forward	AGCTGGAGCGTAATCTGGAGGTCT
	Reverse	TTCGTCGGTCTCTTTCTGAGCG
fabA	Forward	CAGGCAACATGCTGATGATGGA
	Reverse	CAGCCGAGATAGAAACCGACCA
fabB1	Forward	GGCTTTAACAGCCTGGAATCCCT
	Reverse	TCGTTCAGCGCCTGCGTAAT
fabB2	Forward	ATGAGCGATGCGTCGATCTACG
	Reverse	AATCTTGAACGGCGTGGCCA
fabD	Forward	GAAGAGCTGAACAAGACCTGGCA
	Reverse	ATGGCATACATCGCACCGGT
fabF1	Forward	TGCGTAAAATGCCGGAGTGG
	Reverse	CGGTTTCACCGTTGGTTAGCAC
fabF2	Forward	TCGAAGAAAACCACGGTGCAC
	Reverse	AGCTGCGTACTCGCCTTTTCTG
fabG1	Forward	GCTTTACCGTGGGCGTTCACTA
	Reverse	ATCACGCTGTCCCAGTCGTCTT
fabG2	Forward	TATCTGGGCGATAACGGTATGGG
	Reverse	TTTGACAGGCGGAACACCGA
fabH	Forward	CGCCACTATGGCATTTGAAGC
	Reverse	AATGTACTGATCGGCGATACTCAGC
fabV	Forward	GGCCCTAAAAAGGTGCTGGTGA
	Reverse	TTGGAAAACGCATCGCCGT
fabZ	Forward	GTTTTCCGTTCCTGCTGGTGGA
	Reverse	CCCACGCTCTTAAAGGCCAGAAT
