# Supplementary material for: Enhanced Biosynthesis of Fatty Acids Is Associated with the Acquisition of Ciprofloxacin Resistance in Edwardsiella tarda
Source: mSystems. 2021 Aug 24;6(4):e00694-21. doi: 10.1128/mSystems.00694-21 (PMC8407472; doi:10.1128/mSystems.00694-21)
Supplement: TABLE S7 [file msystems.00694-21-st007.xls]

## Sheet: Table S7
Table S7. Primers used for PCR about the gyrA gene
KEGG entry	Primer	Sequence (5’-3’)
gyrA	Forward	ATGAGCGACCTTGCCAGAG
	Reverse	TTATTCCGCGTCGTCCTCG
